# Supplementary material for: Antennal Responses and Odorant-Binding Protein 7 Binding of Rhoptroceros cyatheae (Selandriidae: Rhopographus) to Volatile Organic Compounds from Alsophila spinulosa
Source: Int J Mol Sci. 2026 Apr 30;27(9):4029. doi: 10.3390/ijms27094029 (PMC13164018; doi:10.3390/ijms27094029)
Supplement: Supplementary file 1 [file ijms-27-04029-s001.zip]

Archive with 1 entries (1 files):
- ijms-4223106-supplementary-main.pdf
